# Supplementary material for: Tuberculosis Outbreak in an Educational Institution in Henan Province, China
Source: Front Public Health. 2021 Oct 12;9:737488. doi: 10.3389/fpubh.2021.737488 (PMC8545879; doi:10.3389/fpubh.2021.737488)
Supplement: Supplementary file 1 [file Data_Sheet_1.XLSX]

## Sheet: distance and SNP
sample 1	sample 2	distance	SNP (position:Reference base:sample 1 base:sample 2 base)
9	1	0	-
11	12	1	19137:A:G:A
12	10	2	2604957:A:T:A|2951317:C:C:T
11	10	3	19137:A:G:A|2604957:A:T:A|2951317:C:C:T
7	12	3	1065308:C:T:C|2980915:C:T:C|4248143:T:C:T
9	10	3	2729831:G:T:G|2729832:G:C:G|3714256:T:G:T
1	10	3	2729831:G:T:G|2729832:G:C:G|3714256:T:G:T
11	7	4	19137:A:G:A|1065308:C:C:T|2980915:C:C:T|4248143:T:T:C
7	10	5	1065308:C:T:C|2604957:A:T:A|2951317:C:C:T|2980915:C:T:C|4248143:T:C:T
9	12	5	2604957:A:A:T|2729831:G:T:G|2729832:G:C:G|2951317:C:T:C|3714256:T:G:T
12	1	5	2604957:A:T:A|2729831:G:G:T|2729832:G:G:C|2951317:C:C:T|3714256:T:T:G
11	9	6	19137:A:G:A|2604957:A:T:A|2729831:G:G:T|2729832:G:G:C|2951317:C:C:T|3714256:T:T:G
11	1	6	19137:A:G:A|2604957:A:T:A|2729831:G:G:T|2729832:G:G:C|2951317:C:C:T|3714256:T:T:G
2	12	7	1192843:C:T:C|1253425:G:C:G|1807087:T:G:T|2955447:G:A:G|3526043:T:C:T|4206273:G:A:G|4237927:T:G:T
12	4	7	335:C:C:T|907266:G:G:A|1253425:G:G:C|1807087:T:T:G|2538666:C:C:T|2955447:G:G:A|3859116:G:G:C
11	2	8	19137:A:G:A|1192843:C:C:T|1253425:G:G:C|1807087:T:T:G|2955447:G:G:A|3526043:T:T:C|4206273:G:G:A|4237927:T:T:G
11	4	8	335:C:C:T|19137:A:G:A|907266:G:G:A|1253425:G:G:C|1807087:T:T:G|2538666:C:C:T|2955447:G:G:A|3859116:G:G:C
7	9	8	1065308:C:T:C|2604957:A:T:A|2729831:G:G:T|2729832:G:G:C|2951317:C:C:T|2980915:C:T:C|3714256:T:T:G|4248143:T:C:T
7	1	8	1065308:C:T:C|2604957:A:T:A|2729831:G:G:T|2729832:G:G:C|2951317:C:C:T|2980915:C:T:C|3714256:T:T:G|4248143:T:C:T
2	4	8	335:C:C:T|907266:G:G:A|1192843:C:T:C|2538666:C:C:T|3526043:T:C:T|3859116:G:G:C|4206273:G:A:G|4237927:T:G:T
2	10	9	1192843:C:T:C|1253425:G:C:G|1807087:T:G:T|2604957:A:T:A|2951317:C:C:T|2955447:G:A:G|3526043:T:C:T|4206273:G:A:G|4237927:T:G:T
4	10	9	335:C:T:C|907266:G:A:G|1253425:G:C:G|1807087:T:G:T|2538666:C:T:C|2604957:A:T:A|2951317:C:C:T|2955447:G:A:G|3859116:G:C:G
7	2	10	1065308:C:T:C|1192843:C:C:T|1253425:G:G:C|1807087:T:T:G|2955447:G:G:A|2980915:C:T:C|3526043:T:T:C|4206273:G:G:A|4237927:T:T:G|4248143:T:C:T
7	4	10	335:C:C:T|907266:G:G:A|1065308:C:T:C|1253425:G:G:C|1807087:T:T:G|2538666:C:C:T|2955447:G:G:A|2980915:C:T:C|3859116:G:G:C|4248143:T:C:T
9	2	12	1192843:C:C:T|1253425:G:G:C|1807087:T:T:G|2604957:A:A:T|2729831:G:T:G|2729832:G:C:G|2951317:C:T:C|2955447:G:G:A|3526043:T:T:C|3714256:T:G:T|4206273:G:G:A|4237927:T:T:G
9	4	12	335:C:C:T|907266:G:G:A|1253425:G:G:C|1807087:T:T:G|2538666:C:C:T|2604957:A:A:T|2729831:G:T:G|2729832:G:C:G|2951317:C:T:C|2955447:G:G:A|3714256:T:G:T|3859116:G:G:C
2	1	12	1192843:C:T:C|1253425:G:C:G|1807087:T:G:T|2604957:A:T:A|2729831:G:G:T|2729832:G:G:C|2951317:C:C:T|2955447:G:A:G|3526043:T:C:T|3714256:T:T:G|4206273:G:A:G|4237927:T:G:T
1	4	12	335:C:C:T|907266:G:G:A|1253425:G:G:C|1807087:T:T:G|2538666:C:C:T|2604957:A:A:T|2729831:G:T:G|2729832:G:C:G|2951317:C:T:C|2955447:G:G:A|3714256:T:G:T|3859116:G:G:C
9	5	95	27498:G:G:A|88362:C:C:T|166565:A:A:G|184393:A:A:G|208590:A:A:C|233346:G:G:A|250530:C:C:A|306213:C:C:T|311889:C:C:T|465070:G:G:A|470033:C:C:A|484005:G:G:T|560466:C:C:A|572436:T:T:G|638412:C:C:T|713345:G:G:A|739401:G:G:A|854604:C:C:T|900903:A:A:C|922528:C:C:T|934784:C:C:T|941722:T:T:G|1130195:C:C:T|1151304:C:C:A|1164571:A:A:G|1181730:G:G:A|1223898:C:C:T|1225520:C:C:A|1265857:A:A:C|1266035:C:C:T|127…
1	5	95	27498:G:G:A|88362:C:C:T|166565:A:A:G|184393:A:A:G|208590:A:A:C|233346:G:G:A|250530:C:C:A|306213:C:C:T|311889:C:C:T|465070:G:G:A|470033:C:C:A|484005:G:G:T|560466:C:C:A|572436:T:T:G|638412:C:C:T|713345:G:G:A|739401:G:G:A|854604:C:C:T|900903:A:A:C|922528:C:C:T|934784:C:C:T|941722:T:T:G|1130195:C:C:T|1151304:C:C:A|1164571:A:A:G|1181730:G:G:A|1223898:C:C:T|1225520:C:C:A|1265857:A:A:C|1266035:C:C:T|127…
12	5	96	27498:G:G:A|88362:C:C:T|166565:A:A:G|184393:A:A:G|208590:A:A:C|233346:G:G:A|250530:C:C:A|306213:C:C:T|311889:C:C:T|465070:G:G:A|470033:C:C:A|484005:G:G:T|560466:C:C:A|572436:T:T:G|638412:C:C:T|713345:G:G:A|739401:G:G:A|854604:C:C:T|900903:A:A:C|922528:C:C:T|934784:C:C:T|941722:T:T:G|1130195:C:C:T|1151304:C:C:A|1164571:A:A:G|1181730:G:G:A|1223898:C:C:T|1225520:C:C:A|1265857:A:A:C|1266035:C:C:T|127…
10	5	96	27498:G:G:A|88362:C:C:T|166565:A:A:G|184393:A:A:G|208590:A:A:C|233346:G:G:A|250530:C:C:A|306213:C:C:T|311889:C:C:T|465070:G:G:A|470033:C:C:A|484005:G:G:T|560466:C:C:A|572436:T:T:G|638412:C:C:T|713345:G:G:A|739401:G:G:A|854604:C:C:T|900903:A:A:C|922528:C:C:T|934784:C:C:T|941722:T:T:G|1130195:C:C:T|1151304:C:C:A|1164571:A:A:G|1181730:G:G:A|1223898:C:C:T|1225520:C:C:A|1265857:A:A:C|1266035:C:C:T|127…
11	5	97	19137:A:G:A|27498:G:G:A|88362:C:C:T|166565:A:A:G|184393:A:A:G|208590:A:A:C|233346:G:G:A|250530:C:C:A|306213:C:C:T|311889:C:C:T|465070:G:G:A|470033:C:C:A|484005:G:G:T|560466:C:C:A|572436:T:T:G|638412:C:C:T|713345:G:G:A|739401:G:G:A|854604:C:C:T|900903:A:A:C|922528:C:C:T|934784:C:C:T|941722:T:T:G|1130195:C:C:T|1151304:C:C:A|1164571:A:A:G|1181730:G:G:A|1223898:C:C:T|1225520:C:C:A|1265857:A:A:C|12660…
7	5	99	27498:G:G:A|88362:C:C:T|166565:A:A:G|184393:A:A:G|208590:A:A:C|233346:G:G:A|250530:C:C:A|306213:C:C:T|311889:C:C:T|465070:G:G:A|470033:C:C:A|484005:G:G:T|560466:C:C:A|572436:T:T:G|638412:C:C:T|713345:G:G:A|739401:G:G:A|854604:C:C:T|900903:A:A:C|922528:C:C:T|934784:C:C:T|941722:T:T:G|1065308:C:T:C|1130195:C:C:T|1151304:C:C:A|1164571:A:A:G|1181730:G:G:A|1223898:C:C:T|1225520:C:C:A|1265857:A:A:C|126…
2	5	103	27498:G:G:A|88362:C:C:T|166565:A:A:G|184393:A:A:G|208590:A:A:C|233346:G:G:A|250530:C:C:A|306213:C:C:T|311889:C:C:T|465070:G:G:A|470033:C:C:A|484005:G:G:T|560466:C:C:A|572436:T:T:G|638412:C:C:T|713345:G:G:A|739401:G:G:A|854604:C:C:T|900903:A:A:C|922528:C:C:T|934784:C:C:T|941722:T:T:G|1130195:C:C:T|1151304:C:C:A|1164571:A:A:G|1181730:G:G:A|1192843:C:T:C|1223898:C:C:T|1225520:C:C:A|1253425:G:C:G|126…
4	5	103	335:C:T:C|27498:G:G:A|88362:C:C:T|166565:A:A:G|184393:A:A:G|208590:A:A:C|233346:G:G:A|250530:C:C:A|306213:C:C:T|311889:C:C:T|465070:G:G:A|470033:C:C:A|484005:G:G:T|560466:C:C:A|572436:T:T:G|638412:C:C:T|713345:G:G:A|739401:G:G:A|854604:C:C:T|900903:A:A:C|907266:G:A:G|922528:C:C:T|934784:C:C:T|941722:T:T:G|1130195:C:C:T|1151304:C:C:A|1164571:A:A:G|1181730:G:G:A|1223898:C:C:T|1225520:C:C:A|1253425:…
